# Supplementary material for: Nanoporous Gold-Modified Screen-Printed Electrodes for the Simultaneous Determination of Pb2+ and Cu2+ in Water
Source: Sensors (Basel). 2024 Sep 4;24(17):5745. doi: 10.3390/s24175745 (PMC11397832; doi:10.3390/s24175745)
Supplement: Supplementary file 1 [file sensors-24-05745-s001.zip]

Archive with 1 entries (1 files):
- sensors-3178421-supplementary.pdf
